# Supplementary material for: Sn–Ag–Cu nanosolders: Melting behavior and phase diagram prediction in the Sn-rich corner of the ternary system
Source: CALPHAD. 2015 Jun;49:101–9. doi: 10.1016/j.calphad.2015.04.003 (PMC4456117; doi:10.1016/j.calphad.2015.04.003)
Supplement: Supplementary file 2 — Supplementary material [file mmc2.xlsx]

## Sheet: Sheet1
Fig. 1 (a)			Fig. 1 (b)			Fig. 1 (c)
Radius (nm)	Frequency		Radius (nm)	Frequency		Radius (nm)	Frequency
5	2		6	1		21	1
10	5		7	2		20	1
15	10		8	4		19	2
20	19		9	9		18	2
25	26		10	11		17	3
30	27		11	17		16	2
35	14		12	10		15	4
40	9		13	7		14	6
45	3		14	3		13	4
50	2		15	2		12	10
55	2		16	1		11	13
60	1					10	13
65	1					9	14
						8	13
						7	11
						6	8
						5	9
						4	3
						3	2
						2	1
