# Supplementary material for: Sn–Ag–Cu nanosolders: Melting behavior and phase diagram prediction in the Sn-rich corner of the ternary system
Source: CALPHAD. 2015 Jun;49:101–9. doi: 10.1016/j.calphad.2015.04.003 (PMC4456117; doi:10.1016/j.calphad.2015.04.003)
Supplement: Supplementary file 3 — Supplementary material [file mmc3.xlsx]

## Sheet: Sheet1
Curve (full line)			Data points
pvp to SAC (molar ratio)	particle radius(nm)		pvp to SAC (molar ratio)	particle radius(nm)
0	85		0.05	25
0.0039063	32.9326		0.2	15
0.0078125	30.2147		0.35	11
0.0117	29.5996		0.4	9
0.0156	29.0854
0.0195	28.5869
0.0234	28.1003
0.0273	27.6251
0.0313	27.1611
0.0352	26.7081
0.0391	26.2657
0.043	25.8337
0.0469	25.4119
0.0508	25
0.0547	24.5977
0.0586	24.205
0.0625	23.8215
0.0664	23.447
0.0703	23.0813
0.0742	22.7242
0.0781	22.3755
0.082	22.035
0.0859	21.7026
0.0898	21.3779
0.0938	21.0609
0.0977	20.7513
0.1016	20.4491
0.1055	20.1539
0.1094	19.8657
0.1133	19.5842
0.1172	19.3094
0.1211	19.041
0.125	18.779
0.1289	18.5231
0.1328	18.2733
0.1367	18.0293
0.1406	17.791
0.1445	17.5584
0.1484	17.3312
0.1523	17.1094
0.1563	16.8928
0.1602	16.6813
0.1641	16.4747
0.168	16.2731
0.1719	16.0761
0.1758	15.8838
0.1797	15.6961
0.1836	15.5127
0.1875	15.3337
0.1914	15.1588
0.1953	14.9881
0.1992	14.8214
0.2031	14.6586
0.207	14.4997
0.2109	14.3444
0.2148	14.1929
0.2188	14.0449
0.2227	13.9004
0.2266	13.7593
0.2305	13.6215
0.2344	13.4869
0.2383	13.3555
0.2422	13.2272
0.2461	13.1019
0.25	12.9796
0.2539	12.8601
0.2578	12.7435
0.2617	12.6296
0.2656	12.5184
0.2695	12.4097
0.2734	12.3037
0.2773	12.2001
0.2813	12.099
0.2852	12.0003
0.2891	11.9039
0.293	11.8097
0.2969	11.7178
0.3008	11.628
0.3047	11.5403
0.3086	11.4547
0.3125	11.3711
0.3164	11.2895
0.3203	11.2098
0.3242	11.132
0.3281	11.056
0.332	10.9818
0.3359	10.9093
0.3398	10.8386
0.3438	10.7695
0.3477	10.702
0.3516	10.6361
0.3555	10.5718
0.3594	10.509
0.3633	10.4476
0.3672	10.3877
0.3711	10.3292
0.375	10.2721
0.3789	10.2164
0.3828	10.1619
0.3867	10.1087
0.3906	10.0568
0.3945	10.0061
0.3984	9.9566
0.4023	9.9082
0.4063	9.861
0.4102	9.8149
0.4141	9.7699
0.418	9.726
0.4219	9.6831
0.4258	9.6411
0.4297	9.6002
0.4336	9.5603
0.4375	9.5212
0.4414	9.4831
0.4453	9.4459
0.4492	9.4096
0.4531	9.3741
0.457	9.3395
0.4609	9.3056
0.4648	9.2726
0.4688	9.2403
0.4727	9.2088
0.4766	9.1781
0.4805	9.1481
0.4844	9.1187
0.4883	9.0901
0.4922	9.0621
0.4961	9.0348
0.5	9.0082
0.5039	8.9821
0.5078	8.9567
0.5117	8.9319
0.5156	8.9076
0.5195	8.884
0.5234	8.8609
0.5273	8.8383
0.5313	8.8162
0.5352	8.7947
0.5391	8.7737
0.543	8.7532
0.5469	8.7331
0.5508	8.7136
0.5547	8.6945
0.5586	8.6758
0.5625	8.6576
0.5664	8.6398
0.5703	8.6224
0.5742	8.6055
0.5781	8.5889
0.582	8.5727
0.5859	8.5569
0.5898	8.5415
0.5938	8.5265
0.5977	8.5118
0.6016	8.4974
0.6055	8.4834
0.6094	8.4697
0.6133	8.4563
0.6172	8.4433
0.6211	8.4305
0.625	8.4181
0.6289	8.4059
0.6328	8.3941
0.6367	8.3825
0.6406	8.3711
0.6445	8.3601
0.6484	8.3493
0.6523	8.3388
0.6563	8.3285
0.6602	8.3184
0.6641	8.3086
0.668	8.299
0.6719	8.2897
0.6758	8.2805
0.6797	8.2716
0.6836	8.2629
0.6875	8.2544
0.6914	8.2461
0.6953	8.238
0.6992	8.2301
0.7031	8.2223
0.707	8.2148
0.7109	8.2074
0.7148	8.2002
0.7188	8.1932
0.7227	8.1863
0.7266	8.1796
0.7305	8.1731
0.7344	8.1667
0.7383	8.1604
0.7422	8.1544
0.7461	8.1484
0.75	8.1426
0.7539	8.1369
0.7578	8.1314
0.7617	8.126
0.7656	8.1207
0.7695	8.1155
0.7734	8.1105
0.7773	8.1056
0.7813	8.1008
0.7852	8.0961
0.7891	8.0915
0.793	8.087
0.7969	8.0827
0.8008	8.0784
0.8047	8.0742
0.8086	8.0702
0.8125	8.0662
0.8164	8.0623
0.8203	8.0585
0.8242	8.0548
0.8281	8.0512
0.832	8.0477
0.8359	8.0443
0.8398	8.0409
0.8438	8.0376
0.8477	8.0344
0.8516	8.0313
0.8555	8.0282
0.8594	8.0252
0.8633	8.0223
0.8672	8.0195
0.8711	8.0167
0.875	8.014
0.8789	8.0113
0.8828	8.0087
0.8867	8.0062
0.8906	8.0038
0.8945	8.0013
0.8984	7.999
0.9023	7.9967
0.9063	7.9945
0.9102	7.9923
0.9141	7.9901
0.918	7.988
0.9219	7.986
0.9258	7.984
0.9297	7.9821
0.9336	7.9802
0.9375	7.9783
0.9414	7.9765
0.9453	7.9747
0.9492	7.973
0.9531	7.9713
0.957	7.9697
0.9609	7.9681
0.9648	7.9665
0.9688	7.965
0.9727	7.9635
0.9766	7.962
0.9805	7.9606
0.9844	7.9592
0.9883	7.9578
0.9922	7.9565
0.9961	7.9552
1	7.9539
