# Supplementary material for: Sn–Ag–Cu nanosolders: Melting behavior and phase diagram prediction in the Sn-rich corner of the ternary system
Source: CALPHAD. 2015 Jun;49:101–9. doi: 10.1016/j.calphad.2015.04.003 (PMC4456117; doi:10.1016/j.calphad.2015.04.003)
Supplement: Supplementary file 4 — Supplementary material [file mmc4.xlsx]

## Sheet: Sheet1
CALPHAD model			Gibbs-Thomson model				Experimental results
particle Radius (nm)	Eutectic point (C )		particle Radius (nm)	Eutectic point (C )			Ref.	particle Radius (nm)	Eutectic point (C )
5	171.903		1.3245	59.8828			Gao [11]	15	197
5.7617	176.909		1.5428	88.7304			Jiang [4]	11	198
6.5234	180.948		1.7612	108.675			Jiang [4]	6	177
7.2852	184.275		1.9795	123.287			Zou [6]	40	213.7
8.0469	187.064		2.1978	134.452			Zou [6]	50	214.7
8.8086	189.435		2.4162	143.262			Yung [9]	5	170
9.5703	191.475		2.6345	150.391			Zou [10]	20	206
10.332	193.25		2.8529	156.278			Zou [10]	16	201.4
11.0938	194.808		3.0712	161.222			Zou [10]	15.5	202.5
11.8555	196.186		3.2895	165.432			present reults	9	189
12.6172	197.414		3.5079	169.06			present reults	11	196
13.3789	198.515		3.7262	172.22			present reults	15	205
14.1406	199.507		3.9445	174.996			present reults	25	207
14.9023	200.407		4.1629	177.455
15.6641	201.227		4.3812	179.648
16.4258	201.976		4.5995	181.615
17.1875	202.663		4.8179	183.391
17.9492	203.297		5.0362	185
18.7109	203.882		5.2545	186.467
19.4727	204.424		5.4729	187.809
20.2344	204.929		5.6912	189.041
20.9961	205.399		5.9096	190.177
21.7578	205.837		6.1279	191.227
22.5195	206.248		6.3462	192.2
23.2813	206.634		6.5646	193.105
24.043	206.996		6.7829	193.949
24.8047	207.338		7.0012	194.737
25.5664	207.66		7.2196	195.475
26.3281	207.964		7.4379	196.168
27.0898	208.252		7.6562	196.819
27.8516	208.525		7.8746	197.433
28.6133	208.784		8.0929	198.012
29.375	209.03		8.3113	198.559
30.1367	209.264		8.5296	199.077
30.8984	209.488		8.7479	199.568
31.6602	209.701		8.9663	200.034
32.4219	209.904		9.1846	200.477
33.1836	210.098		9.4029	200.899
33.9453	210.284		9.6213	201.301
34.707	210.463		9.8396	201.685
35.4688	210.633		10.0579	202.051
36.2305	210.797		10.2763	202.401
36.9922	210.954		10.4946	202.736
37.7539	211.106		10.7129	203.057
38.5156	211.251		10.9313	203.365
39.2773	211.391		11.1496	203.66
40.0391	211.526		11.368	203.943
40.8008	211.656		11.5863	204.216
41.5625	211.781		11.8046	204.478
42.3242	211.902		12.023	204.731
43.0859	212.019		12.2413	204.974
43.8477	212.132		12.4596	205.208
44.6094	212.241		12.678	205.434
45.3711	212.347		12.8963	205.652
46.1328	212.449		13.1146	205.863
46.8945	212.548		13.333	206.066
47.6563	212.644		13.5513	206.263
48.418	212.737		13.7696	206.454
49.1797	212.827		13.988	206.638
49.9414	212.915		14.2063	206.817
50.7031	213		14.4247	206.99
51.4648	213.082		14.643	207.158
52.2266	213.162		14.8613	207.32
52.9883	213.24		15.0797	207.478
53.75	213.316		15.298	207.631
54.5117	213.389		15.5163	207.78
55.2734	213.461		15.7347	207.925
56.0352	213.531		15.953	208.066
56.7969	213.599		16.1713	208.202
57.5586	213.665		16.3897	208.335
58.3203	213.73		16.608	208.465
59.082	213.792		16.8264	208.591
59.8438	213.854		17.0447	208.713
60.6055	213.914		17.263	208.833
61.3672	213.972		17.4814	208.949
62.1289	214.029		17.6997	209.063
62.8906	214.085		17.918	209.174
63.6523	214.139		18.1364	209.282
64.4141	214.192		18.3547	209.387
65.1758	214.244		18.573	209.49
65.9375	214.294		18.7914	209.59
66.6992	214.344		19.0097	209.689
67.4609	214.392		19.228	209.784
68.2227	214.44		19.4464	209.878
68.9844	214.486		19.6647	209.969
69.7461	214.531		19.8831	210.059
70.5078	214.576		20.1014	210.146
71.2695	214.619		20.3197	210.232
72.0313	214.662		20.5381	210.316
72.793	214.704		20.7564	210.398
73.5547	214.744		20.9747	210.478
74.3164	214.785		21.1931	210.556
75.0781	214.824		21.4114	210.633
75.8398	214.862		21.6297	210.708
76.6016	214.9		21.8481	210.782
77.3633	214.937		22.0664	210.855
78.125	214.973		22.2848	210.925
78.8867	215.009		22.5031	210.995
79.6484	215.043		22.7214	211.063
80.4102	215.078		22.9398	211.13
81.1719	215.111		23.1581	211.195
81.9336	215.144		23.3764	211.26
82.6953	215.177		23.5948	211.323
83.457	215.209		23.8131	211.385
84.2188	215.24		24.0314	211.445
84.9805	215.27		24.2498	211.505
85.7422	215.301		24.4681	211.564
86.5039	215.33		24.6864	211.621
87.2656	215.359		24.9048	211.677
88.0273	215.388		25.1231	211.733
88.7891	215.416		25.3415	211.787
89.5508	215.444		25.5598	211.841
90.3125	215.471		25.7781	211.894
91.0742	215.498		25.9965	211.945
91.8359	215.524		26.2148	211.996
92.5977	215.55		26.4331	212.046
93.3594	215.576		26.6515	212.096
94.1211	215.601		26.8698	212.144
94.8828	215.625		27.0881	212.192
95.6445	215.65		27.3065	212.238
96.4063	215.674		27.5248	212.285
97.168	215.697		27.7431	212.33
97.9297	215.72		27.9615	212.375
98.6914	215.743		28.1798	212.418
99.4531	215.766		28.3982	212.462
100.215	215.788		28.6165	212.504
100.977	215.81		28.8348	212.546
101.738	215.831		29.0532	212.587
102.5	215.852		29.2715	212.628
103.262	215.873		29.4898	212.668
104.023	215.894		29.7082	212.708
104.785	215.914		29.9265	212.746
105.547	215.934		30.1448	212.785
106.309	215.954		30.3632	212.822
107.07	215.973		30.5815	212.86
107.832	215.992		30.7999	212.896
108.594	216.011		31.0182	212.933
109.356	216.03		31.2365	212.968
110.117	216.048		31.4549	213.003
110.879	216.066		31.6732	213.038
111.641	216.084		31.8915	213.072
112.402	216.102		32.1099	213.106
113.164	216.119		32.3282	213.139
113.926	216.137		32.5465	213.172
114.688	216.154		32.7649	213.204
115.449	216.17		32.9832	213.236
116.211	216.187		33.2015	213.268
116.973	216.203		33.4199	213.299
117.734	216.219		33.6382	213.329
118.496	216.235		33.8566	213.36
119.258	216.251		34.0749	213.389
120.019	216.266		34.2932	213.419
120.781	216.282		34.5116	213.448
121.543	216.297		34.7299	213.477
122.305	216.312		34.9482	213.505
123.066	216.326		35.1666	213.533
123.828	216.341		35.3849	213.561
124.59	216.355		35.6032	213.588
125.352	216.37		35.8216	213.615
126.113	216.384		36.0399	213.642
126.875	216.398		36.2583	213.668
127.637	216.411		36.4766	213.694
128.398	216.425		36.6949	213.72
129.16	216.438		36.9133	213.745
129.922	216.451		37.1316	213.77
130.684	216.464		37.3499	213.795
131.445	216.477		37.5683	213.82
132.207	216.49		37.7866	213.844
132.969	216.503		38.0049	213.868
133.731	216.515		38.2233	213.892
134.492	216.528		38.4416	213.915
135.254	216.54		38.6599	213.938
136.016	216.552		38.8783	213.961
136.777	216.564		39.0966	213.984
137.539	216.576		39.315	214.006
138.301	216.588		39.5333	214.028
139.062	216.599		39.7516	214.05
139.824	216.611		39.97	214.072
140.586	216.622		40.1883	214.093
141.348	216.633		40.4066	214.114
142.109	216.644		40.625	214.135
142.871	216.655		40.8433	214.156
143.633	216.666		41.0616	214.176
144.394	216.677		41.28	214.196
145.156	216.687		41.4983	214.217
145.918	216.698		41.7166	214.236
146.68	216.708		41.935	214.256
147.441	216.719		42.1533	214.275
148.203	216.729		42.3717	214.295
148.965	216.739		42.59	214.314
149.727	216.749		42.8083	214.333
150.488	216.759		43.0267	214.351
151.25	216.768		43.245	214.37
152.012	216.778		43.4633	214.388
152.773	216.788		43.6817	214.406
153.535	216.797		43.9	214.424
154.297	216.807		44.1183	214.441
155.059	216.816		44.3367	214.459
155.82	216.825		44.555	214.476
156.582	216.834		44.7734	214.494
157.344	216.843		44.9917	214.511
158.106	216.852		45.21	214.528
158.867	216.861		45.4284	214.544
159.629	216.87		45.6467	214.561
160.391	216.879		45.865	214.577
161.152	216.887		46.0834	214.593
161.914	216.896		46.3017	214.609
162.676	216.904		46.52	214.625
163.438	216.913		46.7384	214.641
164.199	216.921		46.9567	214.657
164.961	216.929		47.175	214.672
165.723	216.938		47.3934	214.687
166.484	216.946		47.6117	214.703
167.246	216.954		47.8301	214.718
168.008	216.962		48.0484	214.733
168.769	216.969		48.2667	214.747
169.531	216.977		48.4851	214.762
170.293	216.985		48.7034	214.776
171.055	216.993		48.9217	214.791
171.816	217		49.1401	214.805
172.578	217.008		49.3584	214.819
173.34	217.015		49.5767	214.833
174.102	217.023		49.7951	214.847
174.863	217.03		50.0134	214.861
175.625	217.037		50.2318	214.874
176.387	217.044		50.4501	214.888
177.148	217.052		50.6684	214.901
177.91	217.059		50.8868	214.915
178.672	217.066		51.1051	214.928
179.434	217.073		51.3234	214.941
180.195	217.08		51.5418	214.954
180.957	217.087		51.7601	214.967
181.719	217.093		51.9784	214.979
182.481	217.1		52.1968	214.992
183.242	217.107		52.4151	215.004
184.004	217.113		52.6334	215.017
184.766	217.12		52.8518	215.029
185.527	217.126		53.0701	215.041
186.289	217.133		53.2885	215.053
187.051	217.139		53.5068	215.065
187.812	217.146		53.7251	215.077
188.574	217.152		53.9435	215.089
189.336	217.158		54.1618	215.101
190.098	217.165		54.3801	215.112
190.859	217.171		54.5985	215.124
191.621	217.177		54.8168	215.135
192.383	217.183		55.0351	215.147
193.144	217.189		55.2535	215.158
193.906	217.195		55.4718	215.169
194.668	217.201		55.6901	215.18
195.43	217.207		55.9085	215.191
196.191	217.212		56.1268	215.202
196.953	217.218		56.3452	215.213
197.715	217.224		56.5635	215.224
198.477	217.23		56.7818	215.234
199.238	217.235		57.0002	215.245
200	217.241		57.2185	215.255
90	214.061
1000	216.92
