# Supplementary material for: Sn–Ag–Cu nanosolders: Melting behavior and phase diagram prediction in the Sn-rich corner of the ternary system
Source: CALPHAD. 2015 Jun;49:101–9. doi: 10.1016/j.calphad.2015.04.003 (PMC4456117; doi:10.1016/j.calphad.2015.04.003)
Supplement: Supplementary file 5 — Supplementary material [file mmc5.xlsx]

## Sheet: Sheet1
Particle radius (nm)	1/r	Eutectic point (c )	w%Sn	w%Ag)	w%(Cu)
5	0.2	168.1	98.7812	0.6484	0.5703
10	0.1	193.7	97.4736	1.8037	0.7227
15	0.0667	201.4	96.8359	2.3921	0.7721
20	0.05	205.1	96.4645	2.7415	0.794
bulk	0	217.2	95.8504	3.2952	0.8543
